# Supplementary material for: Influence of Tartrate Ligand Coordination over Luminescence Properties of Chiral Lanthanide-Based Metal–Organic Frameworks
Source: Nanomaterials (Basel). 2022 Nov 13;12(22):3999. doi: 10.3390/nano12223999 (PMC9692916; doi:10.3390/nano12223999)
Supplement: Supplementary file 1 [file nanomaterials-12-03999-s001.zip]

Archive with 1 entries (1 files):
- nanomaterials-2002875-supplementary.pdf
